# Supplementary material for: Further Studies on the [1,2]-Wittig Rearrangement of 2-(2-Benzyloxy)aryloxazolines
Source: Molecules. 2022 May 17;27(10):3186. doi: 10.3390/molecules27103186 (PMC9144599; doi:10.3390/molecules27103186)
Supplement: Supplementary file 1 [file molecules-27-03186-s001.zip]

Archive with 1 entries (1 files):
- molecules-1706496-supplementary.pdf
